# Supplementary material for: SARS-CoV-2 Omicron-neutralizing memory B-cells are elicited by two doses of BNT162b2 mRNA vaccine
Source: Sci Immunol. 2022 Feb 3:eabn8590. doi: 10.1126/sciimmunol.abn8590 (PMC8939773; doi:10.1126/sciimmunol.abn8590)
Supplement: Supplementary file 2 — Table S1 [file sciimmunol.abn8590_table_s1.xlsx]

## Sheet: Fig. 1H
	NBI (MNT > 2.5)
	TY8-612 (Beta)			TY11-927 (Delta)
	Early	Late		Early	Late
	0.353553	0.707107		0.5	0.4
	0.353553	0.707107		1	0.4
	0.353553	1.41421		2	0.8
	0.25	0.707107		0.5	0.8
	0.707107	0.707107		0.5	0.565685
	0.25	0.5		0.707107	0.565685
	0.25	0.353553		1	1.13137
	0.707107	0.707107		0.707107	0.8
	0.353553	0.353553		0.5	0.8
	0.5	0.5		0.666667	0.471405
	0.353553	1		1.33333	0.235702
	0.353553	0.707107		1.41421	1
	0.176777	0.25		1.41421	0.666667
				1	0.353553
				1.41421	0.353553
				0.707107	1
				1	0.235702
				0.5	1.41421
				0.707107	0.353553
				0.353553	1
				0.353553	0.5
				0.707107	0.5
				0.5	1
				0.176777	0.707107
	Statisitical analysis
	Wilcoxon test			Wilcoxon test
	P = 0.0039			P = 0.27

## Sheet: Fig. 2A
	Days after 2nd dose			IgG			IgA			IgM
	Early	Late		Early	Late		Early	Late		Early	Late
	34	150		0.00717295	0.0151434		0.00130417	0.00100956		0.0169542	0.00605736
	27	159		0.0145829	0.0296748		0.00324065	0.00141309		0.0210642	0.00565235
	33	165		0.0483569	0.125034		0.00355566	0.00103762		0.016356	0.00518812
	34	167		0.0190346	0.111805		N.D.	0.00128512		0.0253794	0.00514046
	19	134		0.00945167	0.0223571		0.00135024	0.00588346		0.0243043	0.00706015
	31	135		0.0219341	0.032161		N.D.	0.000670021		0.00843621	0.00737023
	29	140		0.0214049	0.0475769		0.00178374	0.00820291		0.00535122	0.00820291
	29	139		0.0164712	0.0332945		0.00117651	N.D.		0.0117651	0.00208091
	30	137		0.0148699	0.00508173		N.D.	N.D.		0.0148699	0.00677564
	29	139		0.0112221	0.0362992		0.0037407	N.D.		0.00872829	N.D.
	34	126		0.00553082	0.00905404		0.000691353	N.D.		0.0124443	0.00603603
	30	125		0.0750049	0.0692964		0.0052635	N.D.		0.00789526	0.00329983
	35	140		0.0102378	0.0179794		0.00120445	0.000544831		0.00843114	0.00326899
	32	132		0.0158131	0.00900746		0.00263551	0.000391629		0.0166916	0.00861583
	33	130		0.0662991	0.0623904		N.D.	0.00118839		0.0174471	0.00653614
	31	135		0.0306498	0.0847661		0.00102166	N.D.		0.0153249	0.00458195
	32	136		0.0266157	0.0305154		0.00136491	N.D.		0.0088719	0.0028255
	33	130		0.0189791	0.0105866		0.00210879	0.000962418		0.0168703	0.00288725
	33	132		0.00825304	0.00669817		0.000687753	N.D.		0.0137551	0.00772865
	32	138		0.0180509	0.0382995		0.000859564	0.00143623		0.00859564	0.00526618
	32	136		0.0202336	0.0667557		0.00122628	0.00314144		0.0159416	0.00863897
	30	125		0.0170811	0.00597312		0.00488031	0.00099552		0.0122008	0.00895968
	31	133		0.0135369	0.0216847		0.0108295	0.00240941		0.0189517	0.0108423
				Statisitical analysis
				Wilcoxon test			Wilcoxon test (assuming N.D. as 0)			Wilcoxon test (assuming N.D. as 0)
				P = 0.0060			P = 0.15			P < 0.0001

## Sheet: Fig. 2C
	Early					Late
	Activated	Atypical	CD27Low	Resting		Activated	Atypical	CD27Low	Resting
	0.001304	0.000652	0.002608	0.001956		0.002019	0.00101	0.008076	0.00101
	0.002538	0.001269	0.010152	0.005076		0.003855	0.00514	0.05269	0.048834
	0.004978	0.003556	0.011378	0.019201		0.009339	0.001038	0.045137	0.064333
	0.00162	0.00081	0.00162	0.010532		0.004239	N.D.	0.004239	0.021196
	N.D.	0.012486	0.005351	0.003567		0.003281	0.003281	0.011484	0.02953
	0.002409	0.003613	0.001807	0.001807		0.002179	0.001634	0.002179	0.010897
	0.001247	0.001247	0.002494	0.004988		N.D.	0.002135	0.012811	0.017082
	0.002353	0.00353	0.008236	0.001177		N.D.	N.D.	0.008324	0.02289
	0.0027	0.004051	0.00135	0.00135		0.00353	0.002353	0.005883	0.009414
	0.008189	0.003412	0.006825	0.004777		0.002825	0.000565	0.006781	0.018648
	0.002636	0.000879	0.003514	0.008785		0.001958	N.D.	0.001567	0.0047
	0.003163	0.004218	0.006326	0.003163		0.00385	N.D.	0.00385	0.000962
	0.00244	0.00244	0.00732	0.00488		N.D.	0.000996	0.000996	0.003982
	0.000691	0.001383	0.001383	0.001383		0.001886	0.000377	0.003018	0.003395
	0.000688	0.001376	0.002063	0.003439		0.00103	0.000515	0.002061	0.003091
	0.005415	N.D.	0.005415	0.002707		0.002409	N.D.	0.004819	0.013252
	0.013958	0.006979	0.020937	0.020937		0.001783	0.000594	0.017232	0.040405
	0.001719	0.008596	0.00086	0.006877		0.003351	0.001436	0.004309	0.029203
	0.002632	0.025002	0.019738	0.010527		0.011219	0.00792	0.017159	0.027719
	0.003679	0.003066	0.006131	0.005518		0.007854	N.D.	0.018063	0.039268
	N.D.	0.01487	N.D.	N.D.		0.003388	N.D.	0.001694	N.D.
	0.005624	0.003937	0.003937	0.005624		0.00536	0.00201	0.01139	0.01072
	0.002043	0.011238	0.008173	0.005108		0.002291	0.002291	0.05842	0.017182
	Piecharts [median (assuming N.D. as 0)]
	Early					Late
	Activated	Atypical	CD27Low	Resting		Activated	Atypical	CD27Low	Resting
	0.150615	0.217856	0.330297	0.301231		0.102062	0.0359599	0.244948	0.61703
	Statistical analysis
	Friedman test (assuming N.D. as 0)					Friedman test (assuming N.D. as 0)
	P = 0.054					P < 0.0001
						Dunn's multiple comparisons test
							Adjusted P Value
						Activated vs. Atypical	0.1801
						Activated vs. CD27Low	0.0517
						Activated vs. Resting	0.0006
						Atypical vs. CD27Low	<0.0001
						Atypical vs. Resting	<0.0001
						CD27Low vs. Resting	>0.9999

## Sheet: Fig. 2D
	days after 2nd dose			Activated			Atypical			CD27Low			Resting
	Early	Late		Early	Late		Early	Late		Early	Late		Early	Late
	34	150		0.00130417	0.00201912		0.000652086	0.00100956		0.00260834	0.00807648		0.00195626	0.00100956
	27	159		0.00162033	0.00423926		0.000810163	N.D.		0.00162033	0.00423926		0.0105321	0.0211963
	33	165		0.00497792	0.00933862		0.00355566	0.00103762		0.0113781	0.0451367		0.0192005	0.0643327
	34	167		0.00253794	0.00385535		0.00126897	0.00514046		0.0101518	0.0526897		0.00507588	0.0488344
	19	134		0.00270048	0.00353008		0.00405071	0.00235338		0.00135024	0.00588346		0.00135024	0.00941354
	31	135		0.00562414	0.00536017		0.0039369	0.00201006		0.0039369	0.0113904		0.00562414	0.0107203
	29	140		N.D.	0.00328116		0.0124862	0.00328116		0.00535122	0.0114841		0.00356748	0.0295305
	29	139		0.00235302	N.D.		0.00352954	N.D.		0.00823558	0.00832362		0.00117651	0.02289
	30	137		N.D.	0.00338782		0.0148699	N.D.		N.D.	0.00169391		N.D.	N.D.
	29	139		0.0012469	N.D.		0.0012469	0.00213525		0.0024938	0.0128115		0.00498759	0.017082
	34	126		0.000691353	0.00188626		0.00138271	0.000377252		0.00138271	0.00301801		0.00138271	0.00339527
	30	125		0.00263175	0.0112194		0.0250016	0.00791959		0.0197381	0.0171591		0.010527	0.0277186
	35	140		0.0024089	0.00217933		0.00361335	0.00163449		0.00180667	0.00217933		0.00180667	0.0108966
	32	132		0.00263551	0.00195814		0.000878503	N.D.		0.00351401	0.00156651		0.00878503	0.00469954
	33	130		0.0139577	0.00178258		0.00697885	0.000594195		0.0209366	0.0172316		0.0209366	0.0404052
	31	135		0.00204332	0.00229098		0.0112383	0.00229098		0.00817327	0.0584199		0.0051083	0.0171823
	32	136		0.00818945	0.0028255		0.00341227	0.000565099		0.00682454	0.00678119		0.00477718	0.0186483
	33	130		0.00316319	0.00384967		0.00421759	N.D.		0.00632638	0.00384967		0.00316319	0.000962418
	33	132		0.000687753	0.00103049		0.00137551	0.000515243		0.00206326	0.00206097		0.00343877	0.00309146
	32	138		0.00171913	0.00335121		0.00859564	0.00143623		0.000859564	0.00430869		0.00687651	0.0292034
	32	136		0.00367884	0.00785361		0.0030657	N.D.		0.0061314	0.0180633		0.00551826	0.039268
	30	125		0.00244016	N.D.		0.00244016	0.00099552		0.00732047	0.00099552		0.00488031	0.00398208
	31	133		0.00541477	0.00240941		N.D.	N.D.		0.00541477	0.00481881		0.00270739	0.0132517
				Statisitical analysis
				Wilcoxon test (assuming N.D. as 0)			Wilcoxon test (assuming N.D. as 0)			Wilcoxon test (assuming N.D. as 0)			Wilcoxon test (assuming N.D. as 0)
				P = 0.34			P = 0.0002			P = 0.025			P < 0.0001

## Sheet: Fig. 3B
	RBD-binding IgG B
	Beta			Delta			Omicron
	Early	Late		Early	Late		Early	Late
	0.7269	0.867		0.7269	0.9337		0.68	0.545455
	0.733	0.897		0.533	0.851		0.258065	0.607143
	0.768	0.8004		0.797	0.809		0.315789	0.540541
	0.556	0.9052		0.611	0.81		0.5	0.642857
	0.75	0.759		0.5	0.793		0.352941	0.397849
	0.706	0.727		0.647	0.727		0.325581	0.446429
	0.555	0.8828		0.666	0.8828		0.36	0.56621
	0.7144	0.937		0.857	0.812		0.229008	0.421384
	0.857	0.79		0.714	0.79		0.142857	0.416667
	0.743	0.87		0.6409	0.7961		0.212121	0.530303
	0.667	0.609		0.667	0.783		0.313725	0.517073
	0.778	0.7269		0.8336	0.818		0.352941	0.647887
	0.857	0.667		0.714	0.667		0.454545	0.569444
	0.625	0.625		0.625	0.75		0.222222	0.594771
	0.667	0.769		0.584	0.769		0.322581	0.368421
	0.8	0.778		0.8	0.834		0.363636	0.370968
	0.842	0.857		0.684	0.7526		0.44	0.44086
	0.667	0.8		0.762	0.7625
	0.632	0.771		0.772	0.762
	0.6366	0.8586		0.6669	0.8351
	1	0		1	0
	0.7436	0.9375		0.897	0.8958
	0.7663	0.7706		0.866	0.7706
	Statisitical analysis
	Wilcoxon test			Wilcoxon test			Wilcoxon test
	P = 0.054			P = 0.016			P = 0.0003

## Sheet: Fig. 3C
	RBD-binding IgG resting B
	Beta			Delta			Omicron
	Early	Late		Early	Late		Early	Late
	0.666667	1		1	1		0.777778	0.571429
	0.75	0.947368		0.75	0.868421		0.388889	0.529412
	0.814815	0.814516		0.777778	0.830645		0.133333	0.533333
	0.538462	0.866667		0.615385	0.8		0.5	0.64
	0.5	0.777778		0.5	0.777778		0.272727	0.488372
	1	0.75		0.666667	0.8		0.384615	0.352941
	0.5	1		0.5	0.875		0.24	0.53913
	0	0.909091		0	0.727273		0.526316	0.439394
	1	1		1	0.875		0	0.307692
	0.857143	0.909091		0.714286	0.818182		0.375	0.466667
	0.5	0.75		0.6	0.916667		0.363636	0.518248
	1	1		1	1		0.375	0.6875
	1	0.5		0.5	0.5		0.6	0.594595
	0.5	0.777778		0.5	0.888889		0.235294	0.612903
	0.4	0.833333		0.6	0.833333		0.166667	0.24
	1	0.727273		1	0.818182		0	0.419355
	0.5	0.867647		0.333333	0.764706		0.4	0.386364
	0.75	0.836066		0.625	0.819672
	0.5	0.714286		0.5	0.714286
	0.555556	0.88		0.555556	0.88
	0.7	0.9375		0.8	0.8125
	0.8	0.866667		1	0.866667
	Statisitical analysis
	Wilcoxon test			Wilcoxon test			Wilcoxon test
	P = 0.010			P = 0.0012			P = 0.0067

## Sheet: Fig. 3D
	Beta	Delta	Early	Late		Beta	Omicron	Early	Late
	+	+	0.522256	0.761424		+	+	0.315865	0.486031
	+	-	0.151955	0.086988		+	-	0.180021	0.262526
	-	+	0.138562	0.065267		-	+	0.021739	0.003812
	-	-	0.187227	0.086321		-	-	0.482376	0.247631

## Sheet: Fig. 3E
	Days after 2nd dose			Beta			Delta			Wuhan-specific				Days after 2nd dose			Omicron
	Early	Late		Early	Late		Early	Late		Early	Late			Early	Late		Early	Late
	34	150		0.00130417	0.00100956		0.00195626	0.00100956		N.D.	N.D.			30	146		N.D.	0.00399622
	27	159		0.00567114	0.0183701		0.0064813	0.0169571		0.00243049	0.00282618			28	149		0.0020231	0.00282862
	33	165		0.0156449	0.0524		0.0149338	0.0534376		0.000711131	0.00466931			30	149		0.00153643	0.00782828
	34	167		0.00380691	0.0462642		0.00380691	0.0424088		0.00126897	N.D.			28	148		0.00621883	0.00474721
	19	134		0.00135024	0.00941354		0.00135024	0.00823684		N.D.	N.D.			32	154		0.00330768	0.0123574
	31	135		0.0039369	0.0100503		0.00449931	0.00871028		0.000562414	0.000670021			35	153		0.00512426	0.0267571
	29	140		0.00178374	0.0229681		0.00178374	0.0229681		N.D.	0.00328116			29	147		N.D.	0.00970345
	29	139		N.D.	0.0208091		N.D.	0.0166472		0.00117651	0.00208091			27	147		0.00121671	0.00856274
	30	137		N.D.	N.D.		N.D.	N.D.		N.D.	N.D.			33	154		0.00127509	0.0114686
	29	139		0.0024938	0.017082		0.0024938	0.0149467		0.0012469	N.D.			31	150		0.000900657	0.00635888
	34	126		0.000691353	0.00264076		0.000691353	0.00301801		0.000691353	0.000377252			31	150		0.00234046	0.0143273
	30	125		0.0052635	0.019799		0.0052635	0.019799		0.00263175	0.00263986			35	152		0.00650523	0.0337107
	35	140		0.00180667	0.00817247		0.00120445	0.0087173		N.D.	0.00108966			33	152		0.00523719	0.0118863
	32	132		0.00439252	0.00352466		0.00527102	0.00430791		0.00175701	0.000391629			32	151		0.00152951	0.00295303
	33	130		0.0104683	0.0350575		0.00697885	0.0308981		0.0104683	0.00237678			28	148		0.00175693	0.00191695
	31	135		0.00408664	0.0148914		0.0051083	0.0148914		N.D.	0.00114549			35	152		0.00273137	0.00620767
	32	136		0.00409472	0.016953		0.00341227	0.0152577		0.000682454	0.000565099			29	149		0.00529273	0.012107
	33	130		0.00316319	0.000962418		0.00316319	0.000962418		N.D.	N.D.
	33	132		0.00137551	0.00257622		0.00206326	0.00257622		0.000687753	0.000515243
	32	138		0.00515739	0.0244159		0.00429782	0.0239372		0.000859564	0.00191498
	32	136		0.0030657	0.0345559		0.0030657	0.0345559		0.00183942	0.00235608
	30	125		0.00488031	0.00199104		0.00244016	0.00199104		N.D.	0.00199104
	31	133		0.00270739	0.00963763		0.00270739	0.0108423		N.D.	0.0012047
				Statisitical analysis
				Wilcoxon test (assuming N.D. as 0)			Wilcoxon test (assuming N.D. as 0)			Wilcoxon test (assuming N.D. as 0)							Wilcoxon test (assuming N.D. as 0)
				P < 0.0001			P < 0.0001			P = 0.40							P = 0.0001

## Sheet: Fig. 4D
			# clones
	Omicron-NT	Beta-NT	Early	Late
	+	+	3	7
	-	+	2	9
	-	-	4	9

## Sheet: Fig. 4E
			Relative binding (/Wuhan)									Relative binding (/Wuhan)
		Wuhan	Alpha	Beta	Delta	Omicron	Mu	PMS20			Wuhan	Alpha	Beta	Delta	Omicron	Mu	PMS20
	VE06	1	0.641896	0.00172912	0.820044	N.D.	0.51884	N.D.		VE01	1	1.02743	1.39833	1.69655	7.90494	1.54525	1.28663
	VE07	1	0.861501	0.00307252	0.989912	0.00465073	0.946342	0.00318031		VE02	1	0.772468	1.21635	0.916672	1.1307	0.948642	1.23203
	VE08	1	0.986959	0.587482	0.835396	0.0267493	0.780674	0.494967		VE03	1	1.23057	1.22883	1.22915	1.09868	1.34215	1.05594
	VE09	1	1.08335	0.93117	1.28343	0.0118118	1.26004	0.732065		VL01	1	1.14888	1.36176	0.409378	0.77612	0.761973	0.156258
	VL17	1	1.07395	N.D.	0.00106154	N.D.	N.D.	N.D.		VL02	1	0.911435	1.51409	0.789051	0.843643	0.790704	N.D.
	VL18	1	0.53585	N.D.	0.172351	N.D.	0.382712	N.D.		VL03	1	1.05514	0.709211	0.882241	0.146895	0.601227	0.0237338
	VL19	1	0.796336	N.D.	0.403523	0.00329884	0.199583	N.D.		VL04	1	1.11505	0.917351	0.474692	0.415273	0.543078	0.00598104
	VL20	1	N.D.	N.D.	0.842073	N.D.	N.D.	N.D.		VL05	1	1.04925	0.368192	0.429436	0.333922	0.216739	0.0370997
	VL21	1	0.30809	0.00627662	0.827155	N.D.	0.0811522	N.D.		VL06	1	1.17877	1.22772	1.11165	2.47763	1.11478	1.07501
	VL22	1	0.705307	0.344415	0.615075	N.D.	0.278738	N.D.		VL07	1	0.96513	1.28226	0.806879	0.415788	1.13959	0.981869
	VL23	1	0.550043	0.00805006	0.674794	N.D.	0.433208	N.D.
	VL24	1	1.03106	0.00414479	0.568868	0.0490702	0.00572073	0.00572268
	VL25	1	0.49134	N.D.	0.294928	N.D.	0.968531	3e-10
